# Supplementary material for: Genome-Wide Association Mapping of Late Blight Tolerance Trait in Potato (Solanum tuberosum L.)
Source: Front Genet. 2021 Oct 1;12:714575. doi: 10.3389/fgene.2021.714575 (PMC8517323; doi:10.3389/fgene.2021.714575)
Supplement: Supplementary Table 1 — The 284 potato germplasm resources used for GWAS. [file Data_Sheet_1.xlsx]

## Sheet: Table S1
Table S1 | The 284 potato germplasm resources used for GWAS
ID	name	Origin	ID	name	Origin	ID	name	Origin
1	P5	Australia	96	Qingshu 168	China	191	CIP09-5	CIP
2	BE13-8	Belarus	97	Zhengshu 8-1	China	192	CIP09-7	CIP
3	BE13-11	Belarus	98	Qitaibaiyu	China	193	CIP09-10	CIP
4	BE13-10	Belarus	99	Zhongshu 18	China	194	CIP09-13	CIP
5	UK1	Britain	100	Zhongguohong	China	195	CIP09-15	CIP
6	UK2	Britain	101	Ninglu 1	China	196	CIP09-16	CIP
7	UK3	Britain	102	Zhongshu 9	China	197	CIP09-18	CIP
8	UK7	Britain	103	4p2-2	China	198	CIP09-20	CIP
9	UK12	Britain	104	Qingshu 5	China	199	CIP09-22	CIP
10	Canada7-3	Canada	105	Qingshu 9	China	200	CIP09-23	CIP
11	Canada-white	Canada	106	Kexin 8	China	201	CIP09-24	CIP
12	Canada 7-1	Canada	107	Ziyun	China	202	CIP09-27	CIP
13	Canada 7-2	Canada	108	Fuke 212	China	203	CIP09-28	CIP
14	Canada 3	Canada	109	Qingshu 8	China	204	CIP09-29	CIP
15	2340	China	110	Ke200373	China	205	CIP10-1	CIP
16	NE303	China	111	ACD338	China	206	CIP10-2	CIP
17	Zhuangshu 3	China	112	E60	CIP	207	KW-S-1	CIP
18	Zihuabai	China	113	E62	CIP	208	KW-11	CIP
19	Zhongda 1	China	114	E65	CIP	209	KW16	CIP
20	Qing05-12-6	China	115	E66	CIP	210	KW-22	CIP
21	06-26-7	China	116	E73	CIP	211	KW-40	CIP
22	IVP101	China	117	E76	CIP	212	KW-41	CIP
23	Kexin 4×Aula	China	118	E80	CIP	213	KW-45	CIP
24	Zhongshu No.4	China	119	S25	CIP	214	KW-59	CIP
25	Ne 16	China	120	E93	CIP	215	Dd-Ⅲ-2	CIP
26	Zhuangshu 1	China	121	E104	CIP	216	Cy-Ⅰ-5	CIP
27	Kaituozhe	China	122	E107	CIP	217	Cy-Ⅰ-6	CIP
28	Pepo416	China	123	R6	CIP	218	Cy-Ⅰ-16	CIP
29	Shancheng	China	124	S115	CIP	219	Cy-Ⅰ-30	CIP
30	8089-115	China	125	R9	CIP	220	Cy-Ⅰ-19	CIP
31	283	China	126	R10	CIP	221	Cy-Ⅱ-2	CIP
32	Youxiao	China	127	R13	CIP	222	Cy-Ⅱ-7	CIP
33	Zaodabai	China	128	R14	CIP	223	Cy-Ⅱ-9	CIP
34	426	China	129	B1	CIP	224	Dd-Ⅱ-17	CIP
35	Bai 5-2	China	130	B3	CIP	225	Cy-Ⅱ-19	CIP
36	Feixing	China	131	B4	CIP	226	Cy-Ⅲ-2	CIP
37	LT-7	China	132	B5	CIP	227	Cy-Ⅲ-16	CIP
38	UP-3	China	133	B6	CIP	228	Cy-Ⅲ-18	CIP
39	Zhong A92-5-84	China	134	B7	CIP	229	Cy-Ⅲ-3	CIP
40	JD202461-199	China	135	B9	CIP	230	Cy-Ⅲ-5	CIP
41	Hua 525	China	136	B10	CIP	231	DT033	CIP
42	Chenggong	China	137	B11	CIP	232	Bf1-2	CIP
43	Chunshu 1	China	138	B13	CIP	233	Bf1-1	CIP
44	LT-5	China	139	B14	CIP	234	E12	CIP
45	monona	China	140	B16	CIP	235	R3R4	CIP
46	Weishu 1	China	141	B18	CIP	236	D8	CIP
47	taihong	China	142	B24	CIP	237	D568	CIP
48	Calwhite	China	143	B27	CIP	238	Bf1-3	CIP
49	Bojiao 2	China	144	IP84008.4	CIP	239	S11	CIP
50	Shenyanwo	China	145	DR-4	CIP	240	E23	CIP
51	BRDA	China	146	T5	CIP	241	Bf1-4	CIP
52	Denali	China	147	DR-6	CIP	242	D600	CIP
53	FL1625	China	148	DR-9	CIP	243	R1R2	CIP
54	Beifanghong	China	149	T6	CIP	244	D511	CIP
55	Hernes	China	150	W	CIP	245	R1R3	CIP
56	Yan005-432	China	151	A1	CIP	246	e5-1	CIP
57	J10622	China	152	S1	CIP	247	e5-2	CIP
58	Pepo416-1	China	153	A2	CIP	248	DY4-5	CIP
59	RF	China	154	393382	CIP	249	Cy-Ⅲ-19	CIP
60	BH2-5	China	155	397073	CIP	250	Israel1	Israel
61	Ke9912-3	China	156	397073.16-1	CIP	251	Israel2	Israel
62	Ningshu 1	China	157	S1-st	CIP	252	FAVORITA	Netherlands
63	Katadin×Ke2000393-3	China	158	A6	CIP	253	RUSSIA1	Russia
64	Kexin 6	China	159	A11	CIP	254	RUSSIA2	Russia
65	Hu 9052-2	China	160	A12	CIP	255	Peru08-1	Russia
66	Zhongshu 21	China	161	D2	CIP	256	Peru08-2	Russia
67	Datongliwaihuang	China	162	D4	CIP	257	BE13-3	Russia
68	NTB	China	163	D7	CIP	258	Atlantic	U.S.A
69	Tian0527—4	China	164	D11	CIP	259	AK(CFK69.7)	Unknown
70	BH3-1	China	165	D13	CIP	260	warba	Unknown
71	Ningshu 1-1	China	166	S5	CIP	261	Superior	Unknown
72	Qingzangxuan 2	China	167	D14	CIP	262	Sebago	Unknown
73	5P2-6	China	168	D16	CIP	263	Jklway	Unknown
74	5p1-1	China	169	D20	CIP	264	Sebago-1	Unknown
75	Ke3	China	170	W3	CIP	265	Bintje	Unknown
76	Zhengshu 8	China	171	W15	CIP	266	GARGE	Unknown
77	Zhongshu No.4-1	China	172	W20	CIP	267	kenebec	Unknown
78	Kexin 6-1	China	173	W38	CIP	268	11	Unknown
79	Hu 9052-2-1	China	174	F1	CIP	269	LK99	Unknown
80	Kangyibai	China	175	S16	CIP	270	H24	Unknown
81	Kexin 5	China	176	F13	CIP	271	L9810-18	Unknown
82	BH1-1	China	177	F18	CIP	272	0422-19	Unknown
83	Qingshu 10	China	178	E5	CIP	273	Nunone	Unknown
84	4p1-3	China	179	E8	CIP	274	L9901-132	Unknown
85	Huayun	China	180	E11	CIP	275	222	Unknown
86	5P1-5	China	181	E14	CIP	276	124	Unknown
87	Herma	China	182	E22	CIP	277	63	Unknown
88	Zangxuan	China	183	E32	CIP	278	71	Unknown
89	PHUO35	China	184	E41	CIP	279	348	Unknown
90	NS78-1	China	185	E42	CIP	280	Toylrum	Unknown
91	Minshu 2	China	186	E43	CIP	281	26	Unknown
92	F8701	China	187	E52	CIP	282	LC-98	Unknown
93	Kexin 16	China	188	DT02	CIP	283	288	Unknown
94	Kexin 13	China	189	CIP09-1	CIP	284	43831	Unknown
95	Yunshu 501	China	190	CIP09-3	CIP

## Sheet: Table S2
Table S2 | Identification and analysis of the late blight resistance of potato leaves in vitro
name	Disease resistance grade	name	Disease resistance grade	name	Disease resistance grade
P5	1	Qingshu 168	4	CIP09-5	1
BE13-8	2	Zhengshu 8-1	5	CIP09-7	5
BE13-11	4	Qitaibaiyu	4	CIP09-10	5
BE13-10	1	Zhongshu 18	2	CIP09-13	5
UK1	5	Zhongguohong	5	CIP09-15	4
UK2	4	Ninglu 1	5	CIP09-16	4
UK3	4	Zhongshu 9	4	CIP09-18	1
UK7	5	4p2-2	2	CIP09-20	4
UK12	4	Qingshu 5	5	CIP09-22	4
Canada7-3	4	Qingshu 9	4	CIP09-23	4
Canada-white	5	Kexin 8	1	CIP09-24	5
Canada 7-1	1	Ziyun	3	CIP09-27	4
Canada 7-2	1	Fuke 212	1	CIP09-28	2
Canada 3	4	Qingshu 8	5	CIP09-29	4
2340	5	Ke200373	5	CIP10-1	1
NE303	4	ACD338	4	CIP10-2	1
Zhuangshu 3	2	E60	5	KW-S-1	2
Zihuabai	4	E62	3	KW-11	4
Zhongda 1	4	E65	4	KW16	5
Qing05-12-6	4	E66	4	KW-22	5
06-26-7	1	E73	4	KW-40	1
IVP101	5	E76	5	KW-41	4
Kexin 4×Aula	4	E80	2	KW-45	4
Zhongshu No.4	5	S25	4	KW-59	4
Ne 16	2	E93	5	Dd-Ⅲ-2	4
Zhuangshu 1	5	E104	3	Cy-Ⅰ-5	4
Kaituozhe	4	E107	2	Cy-Ⅰ-6	4
Pepo416	4	R6	5	Cy-Ⅰ-16	1
Shancheng	4	S115	1	Cy-Ⅰ-30	4
8089-115	4	R9	4	Cy-Ⅰ-19	5
283	5	R10	1	Cy-Ⅱ-2	5
Youxiao	5	R13	3	Cy-Ⅱ-7	1
Zaodabai	4	R14	5	Cy-Ⅱ-9	1
426	4	B1	4	Dd-Ⅱ-17	5
Bai 5-2	3	B3	4	Cy-Ⅱ-19	3
Feixing	5	B4	1	Cy-Ⅲ-2	5
LT-7	4	B5	4	Cy-Ⅲ-16	4
UP-3	5	B6	3	Cy-Ⅲ-18	4
Zhong A92-5-84	5	B7	5	Cy-Ⅲ-3	4
JD202461-199	3	B9	5	Cy-Ⅲ-5	5
Hua 525	5	B10	4	DT033	5
Chenggong	4	B11	5	Bf1-2	4
Chunshu 1	4	B13	4	Bf1-1	1
LT-5	4	B14	4	E12	4
monona	4	B16	2	R3R4	3
Weishu 1	5	B18	4	D8	5
taihong	3	B24	1	D568	5
Calwhite	5	B27	1	Bf1-3	4
Bojiao 2	5	IP84008.4	1	S11	4
Shenyanwo	3	DR-4	4	E23	4
BRDA	4	T5	4	Bf1-4	1
Denali	5	DR-6	5	D600	2
FL1625	4	DR-9	2	R1R2	3
Beifanghong	3	T6	5	D511	1
Hernes	3	W	4	R1R3	3
Yan005-432	4	A1	1	e5-1	3
J10622	5	S1	4	e5-2	2
Pepo416-1	4	A2	4	DY4-5	4
RF	1	393382	1	Cy-Ⅲ-19	1
BH2-5	4	397073	5	Israel1	2
Ke9912-3	4	397073.16-1	5	Israel2	4
Ningshu 1	4	S1-st	1	FAVORITA	4
Katadin×Ke2000393-3	1	A6	4	RUSSIA1	5
Kexin 6	1	A11	5	RUSSIA2	4
Hu 9052-2	5	A12	5	Peru08-1	4
Zhongshu 21	4	D2	4	Peru08-2	5
Datongliwaihuang	3	D4	5	BE13-3	4
NTB	4	D7	5	Atlantic	5
Tian0527-4	4	D11	4	AK(CFK69.7)	5
BH3-1	5	D13	5	warba	5
Ningshu 1-1	5	S5	5	Superior	4
Qingzangxuan 2	5	D14	5	Sebago	4
5P2-6	4	D16	3	Jklway	4
5p1-1	5	D20	5	Sebago-1	4
Ke3	4	W3	1	Bintje	5
Zhengshu 8	5	W15	4	GARGE	3
Zhongshu No.4-1	5	W20	5	kenebec	5
Kexin 6-1	1	W38	5	11	5
Hu 9052-2-1	5	F1	3	LK99	5
Kangyibai	5	S16	3	H24	5
Kexin 5	5	F13	4	L9810-18	1
BH1-1	3	F18	5	0422-19	1
Qingshu 10	5	E5	5	Nunone	3
4p1-3	3	E8	4	L9901-132	3
Huayun	5	E11	5	222	4
5P1-5	3	E14	5	124	4
Herma	5	E22	4	63	5
Zangxuan	5	E32	3	71	5
PHUO35	4	E41	3	348	5
NS78-1	4	E42	5	Toylrum	5
Minshu 2	4	E43	3	26	4
F8701	4	E52	5	LC-98	4
Kexin 16	4	DT02	4	288	4
Kexin 13	5	CIP09-1	1	43831	2
Yunshu 501	3	CIP09-3	1

## Sheet: Table S3
Table S2 | Significant variation sites
SNP	CHR	BP	P
ch08:3076186	8	3076186	0.000111571
ch09:41921078	9	41921078	0.000136846
ch09:41920974	9	41920974	0.000244085
ch09:41920960	9	41920960	0.00025415
ch10:33473894	10	33473894	0.000258209
ch09:41920983	9	41920983	0.000323023
ch07:42755568	7	42755568	0.000428135
ch10:4981534	10	4981534	0.000736655
ch12:3029240	12	3029240	0.00073888
ch04:52089378	4	52089378	0.000919531
ch06:7326401	6	7326401	0.000974781
ch06:7326407	6	7326407	0.000974781
ch01:8297712	1	8297712	0.000985554
ch01:8297716	1	8297716	0.000985554
ch04:50334650	4	50334650	0.00108432
ch03:39182852	3	39182852	0.00111008
ch04:7650874	4	7650874	0.00127305
ch10:36171477	10	36171477	0.00128799
ch10:36171633	10	36171633	0.00128799
ch01:1149616	1	1149616	0.00142082
ch10:4981881	10	4981881	0.00144275
ch01:8445363	1	8445363	0.00144944
ch09:36246810	9	36246810	0.00146876
ch10:4448742	10	4448742	0.00152974
ch10:4981600	10	4981600	0.0016108
ch12:60000481	12	60000481	0.00161932
ch07:42755521	7	42755521	0.0016199
ch03:25008308	3	25008308	0.00174389
ch07:42755455	7	42755455	0.00182217
ch10:4981688	10	4981688	0.00183692
ch03:59901973	3	59901973	0.00202885
ch06:7326449	6	7326449	0.00215584
ch06:7326477	6	7326477	0.00215584
ch11:30946724	11	30946724	0.00227281
ch10:36171349	10	36171349	0.00247784
ch01:30049825	1	30049825	0.00251402
ch01:8297821	1	8297821	0.00270976
ch01:8297857	1	8297857	0.00270976
ch01:1149672	1	1149672	0.00274096
ch10:36171415	10	36171415	0.00275604
ch10:36171434	10	36171434	0.00275604
ch10:36171455	10	36171455	0.00275604
ch05:20992345	5	20992345	0.00298092
ch09:36246489	9	36246489	0.00301757
ch09:36246505	9	36246505	0.00301757
ch09:36246510	9	36246510	0.00301757
ch09:36246526	9	36246526	0.00301757
ch04:14264955	4	14264955	0.00303022
ch04:14264989	4	14264989	0.00303022
ch04:8687860	4	8687860	0.00309319
ch05:33082575	5	33082575	0.00313605
ch04:7650927	4	7650927	0.00333431
ch10:36171649	10	36171649	0.00342145
ch10:36171670	10	36171670	0.00342145
ch01:86444935	1	86444935	0.00344317
ch12:43460839	12	43460839	0.00371787
ch09:41920937	9	41920937	0.00372137
ch09:13697060	9	13697060	0.00387506
ch09:13697306	9	13697306	0.00387506
ch05:33082626	5	33082626	0.00394141
ch12:43460896	12	43460896	0.00395861
ch01:72144058	1	72144058	0.0039775
ch01:72144063	1	72144063	0.0039775
ch01:11894481	1	11894481	0.0039886
ch08:17781103	8	17781103	0.00417194
ch01:16855491	1	16855491	0.00431087
ch02:16328640	2	16328640	0.00433064
ch01:15256102	1	15256102	0.00438812
ch12:20942658	12	20942658	0.00439989
ch12:20942662	12	20942662	0.00439989
ch12:42421620	12	42421620	0.00441433
ch09:31227851	9	31227851	0.00442884
ch09:13697152	9	13697152	0.00447199
ch12:11243168	12	11243168	0.00447832
ch10:4981955	10	4981955	0.00448768
ch05:43399018	5	43399018	0.00453574
ch03:37084735	3	37084735	0.0045366
ch03:37084764	3	37084764	0.00453662
ch11:18693797	11	18693797	0.00467183
ch04:40671821	4	40671821	0.00472777
ch04:40672067	4	40672067	0.00472777
ch02:7791391	2	7791391	0.00472986
ch02:7791407	2	7791407	0.00472986
ch06:49060556	6	49060556	0.0048002
ch08:21355405	8	21355405	0.00480397
ch01:12803050	1	12803050	0.00493468
ch05:51596153	5	51596153	0.00497772
ch09:41921039	9	41921039	0.00517812
ch01:74535973	1	74535973	0.0051994
ch11:21473890	11	21473890	0.00520747
ch08:708449	8	708449	0.00532548
ch08:708455	8	708455	0.00532548
ch04:14199915	4	14199915	0.00536645
ch04:14199964	4	14199964	0.00536645
ch04:14200017	4	14200017	0.00536645
ch09:57166593	9	57166593	0.00537382
ch01:3130770	1	3130770	0.00539783
ch01:30049640	1	30049640	0.00548038
ch09:12333811	9	12333811	0.00553426
ch07:16441145	7	16441145	0.0055483
ch01:77084732	1	77084732	0.00555386
ch01:77084796	1	77084796	0.00555386
ch10:36171730	10	36171730	0.00559724
ch11:21473901	11	21473901	0.00573691
ch09:12333810	9	12333810	0.00586846
ch09:35335913	9	35335913	0.00592144
ch09:35335934	9	35335934	0.00592144
ch09:35335943	9	35335943	0.00592144
ch09:35335948	9	35335948	0.00592144
ch09:35335977	9	35335977	0.00592144
ch09:35335993	9	35335993	0.00592144
ch09:60936766	9	60936766	0.00592784
ch01:86444989	1	86444989	0.00599952
ch04:14265053	4	14265053	0.00600374
ch04:39318978	4	39318978	0.00607763
ch12:21075994	12	21075994	0.00614072
ch12:21076070	12	21076070	0.00614072
ch07:26878710	7	26878710	0.00623179
ch12:26727105	12	26727105	0.00623294
ch12:26727109	12	26727109	0.00623294
ch04:35293109	4	35293109	0.0062571
ch04:35293114	4	35293114	0.0062571
ch04:35293135	4	35293135	0.0062571
ch04:35293137	4	35293137	0.0062571
ch04:35293143	4	35293143	0.0062571
ch01:77084842	1	77084842	0.00629153
ch09:46713634	9	46713634	0.00631083
ch09:46713681	9	46713681	0.00631083
ch01:79405881	1	79405881	0.00638892
ch05:43393322	5	43393322	0.00642643
ch02:16328680	2	16328680	0.0064753
ch10:33473819	10	33473819	0.00649937
ch01:22225466	1	22225466	0.00664364
ch09:6567911	9	6567911	0.00672405
ch05:5457332	5	5457332	0.00674594
ch12:26727205	12	26727205	0.0067911
ch03:18194919	3	18194919	0.00680106
ch03:18194934	3	18194934	0.00680106
ch12:43461071	12	43461071	0.00685545
ch12:26727151	12	26727151	0.00689639
ch12:26727153	12	26727153	0.00689639
ch12:26727154	12	26727154	0.00689639
ch04:26292135	4	26292135	0.00723875
ch04:26292188	4	26292188	0.00723875
ch04:26292191	4	26292191	0.00723875
ch09:42916085	9	42916085	0.00724416
ch09:42916245	9	42916245	0.00724416
ch09:42916338	9	42916338	0.00724416
ch05:20170362	5	20170362	0.00725184
ch09:13697125	9	13697125	0.00726364
ch09:42916202	9	42916202	0.00726751
ch01:16855389	1	16855389	0.00731838
ch01:16855407	1	16855407	0.00731838
ch11:41585648	11	41585648	0.00760217
ch05:5457435	5	5457435	0.00763491
ch05:5457456	5	5457456	0.00763491
ch05:9322311	5	9322311	0.00765714
ch03:35389624	3	35389624	0.00770788
ch03:35389644	3	35389644	0.00770788
ch02:15910726	2	15910726	0.00771615
ch09:43801921	9	43801921	0.00776594
ch09:25122816	9	25122816	0.00818904
ch08:708429	8	708429	0.00819703
ch12:16146413	12	16146413	0.00825327
ch07:30208208	7	30208208	0.00833283
ch07:42392733	7	42392733	0.00837417
ch07:13769984	7	13769984	0.00841831
ch07:13769996	7	13769996	0.00841831
ch03:37084837	3	37084837	0.00843494
ch10:22069836	10	22069836	0.00845503
ch07:13769904	7	13769904	0.00846983
ch12:43460834	12	43460834	0.00847579
ch12:26727151	12	26727151	0.00869549
ch12:26727154	12	26727154	0.00869549
ch12:26727176	12	26727176	0.00869549
ch05:20170375	5	20170375	0.00876965
ch10:22069841	10	22069841	0.00881856
ch10:22069846	10	22069846	0.00881856
ch10:22069848	10	22069848	0.00881856
ch10:22069883	10	22069883	0.00881856
ch10:22069918	10	22069918	0.00881856
ch10:22069935	10	22069935	0.00881856
ch10:22069946	10	22069946	0.00881856
ch10:22069957	10	22069957	0.00881856
ch08:19536727	8	19536727	0.00898428
ch05:5457412	5	5457412	0.009136
ch09:16304377	9	16304377	0.00916355
ch08:19536631	8	19536631	0.00924824
ch01:11894635	1	11894635	0.00941073
ch01:11894644	1	11894644	0.00941073
ch04:50334964	4	50334964	0.00945107
ch12:42421501	12	42421501	0.00948704
ch01:30049733	1	30049733	0.00956105
ch06:40266039	6	40266039	0.00966006
ch04:3059013	4	3059013	0.00970095
ch05:11489713	5	11489713	0.00975773
ch05:51596199	5	51596199	0.00981275
ch07:3870558	7	3870558	0.00986215
ch03:18194807	3	18194807	0.00986405
ch03:18194825	3	18194825	0.00986405
ch08:43897574	8	43897574	0.00993055
ch08:43897575	8	43897575	0.00993055
ch08:43897576	8	43897576	0.00993055
ch08:43897577	8	43897577	0.00993055
ch09:13697132	9	13697132	0.00993529
ch09:13697169	9	13697169	0.00993529
ch01:86445016	1	86445016	0.00998107
ch06:28409941	6	28409941	0.010148
ch12:27803129	12	27803129	0.0102273
ch12:27803192	12	27803192	0.0102273
ch08:17781003	8	17781003	0.0103454
ch06:9821641	6	9821641	0.010624
ch06:9821644	6	9821644	0.010624
ch12:21075926	12	21075926	0.0106746
ch09:25122891	9	25122891	0.0107109
ch09:42916007	9	42916007	0.0108786
ch08:19536405	8	19536405	0.0111741
ch08:19536482	8	19536482	0.0111741
ch09:47625769	9	47625769	0.0112051
ch10:4448734	10	4448734	0.0112785
ch10:4448741	10	4448741	0.0112785
ch05:38099762	5	38099762	0.0114208
ch09:16304312	9	16304312	0.0114566
ch09:35336012	9	35336012	0.011459
ch09:35336014	9	35336014	0.011459
ch09:35336023	9	35336023	0.011459
ch07:13770024	7	13770024	0.0114666
ch07:13770029	7	13770029	0.0114666
ch01:74536001	1	74536001	0.01156
ch03:18194697	3	18194697	0.011585
ch05:32392693	5	32392693	0.0116454
ch05:32392713	5	32392713	0.0116454
ch04:23025007	4	23025007	0.0116704
ch04:23025126	4	23025126	0.0116704
ch07:29623237	7	29623237	0.011771
ch03:56912081	3	56912081	0.0117761
ch03:56912100	3	56912100	0.0117761
ch01:74767125	1	74767125	0.0117897
ch03:4944248	3	4944248	0.0120312
ch03:4944255	3	4944255	0.0120312
ch03:4944268	3	4944268	0.0120312
ch03:4944289	3	4944289	0.0120312
ch04:50652714	4	50652714	0.0120433
ch04:50652716	4	50652716	0.0120433
ch08:48311068	8	48311068	0.0122601
ch06:25719462	6	25719462	0.0122915
ch06:25719487	6	25719487	0.0122915
ch08:17781097	8	17781097	0.0123256
ch04:58915307	4	58915307	0.0123467
ch07:6552706	7	6552706	0.0124377
ch10:4448720	10	4448720	0.0126428
ch12:43460923	12	43460923	0.0127812
ch06:49060686	6	49060686	0.0128519
ch08:39077998	8	39077998	0.0129791
ch08:39078028	8	39078028	0.0129791
ch08:39078034	8	39078034	0.0129791
ch04:14265310	4	14265310	0.013088
ch07:16441398	7	16441398	0.0131042
ch01:54753946	1	54753946	0.0132078
ch01:54753986	1	54753986	0.0132078
ch01:54754015	1	54754015	0.0132078
ch01:54754020	1	54754020	0.0132078
ch01:54754026	1	54754026	0.0132078
ch10:32939467	10	32939467	0.0132082
ch10:32939479	10	32939479	0.0132082
ch11:11445619	11	11445619	0.0132746
ch02:40626887	2	40626887	0.0134261
ch11:23032311	11	23032311	0.0134504
ch01:22023205	1	22023205	0.0134669
ch07:13769820	7	13769820	0.0135111
ch07:13769840	7	13769840	0.0135111
ch01:53632212	1	53632212	0.0135184
ch09:42391897	9	42391897	0.0135674
ch06:44509344	6	44509344	0.013638
ch06:44509373	6	44509373	0.013638
ch06:44509449	6	44509449	0.013638
ch09:44594654	9	44594654	0.0137011
ch01:74536097	1	74536097	0.0137672
ch09:25122830	9	25122830	0.0138129
ch01:45348436	1	45348436	0.0138445
ch01:45348465	1	45348465	0.0138445
ch01:45348503	1	45348503	0.0138445
ch08:11363730	8	11363730	0.0138849
ch07:49532127	7	49532127	0.0139459
ch04:14199870	4	14199870	0.0141248
ch02:31301348	2	31301348	0.0141742
ch09:25122832	9	25122832	0.0142471
ch09:25122880	9	25122880	0.0142471
ch01:11894503	1	11894503	0.0143686
ch06:489431	6	489431	0.0143911
ch09:28365761	9	28365761	0.0145316
ch03:18238519	3	18238519	0.0145955
ch04:50652822	4	50652822	0.0146002
ch09:14341413	9	14341413	0.0146294
ch04:14265209	4	14265209	0.0146351
ch05:11085204	5	11085204	0.0146496
ch02:31059343	2	31059343	0.0146609
ch04:14199806	4	14199806	0.0146622
ch04:14199843	4	14199843	0.0146622
ch06:489287	6	489287	0.0146797
ch09:37864354	9	37864354	0.0148303
ch08:54267002	8	54267002	0.0149483
ch09:16304787	9	16304787	0.0150847
ch08:14042106	8	14042106	0.0151992
ch02:16405337	2	16405337	0.0153319
ch02:16405420	2	16405420	0.0153319
ch02:16405453	2	16405453	0.0153319
ch02:16405455	2	16405455	0.0153319
ch12:450452	12	450452	0.0153673
ch12:450468	12	450468	0.0153673
ch02:1027511	2	1027511	0.0154326
ch02:1027525	2	1027525	0.0154326
ch02:1027539	2	1027539	0.0154326
ch02:1027542	2	1027542	0.0154326
ch11:33443197	11	33443197	0.0154525
ch01:56633256	1	56633256	0.0154665
ch04:65767201	4	65767201	0.0155418
ch04:65767233	4	65767233	0.0155418
ch04:39319017	4	39319017	0.0157289
ch08:17375410	8	17375410	0.01578
ch07:13769954	7	13769954	0.0158505
ch02:10100450	2	10100450	0.0158804
ch05:20993816	5	20993816	0.0159667
ch09:16304582	9	16304582	0.016039
ch08:48311095	8	48311095	0.0160712
ch10:932514	10	932514	0.0162142
ch10:932528	10	932528	0.0162142
ch03:55530698	3	55530698	0.0162724
ch11:23032379	11	23032379	0.0162959
ch10:48007572	10	48007572	0.0163806
ch10:48007622	10	48007622	0.0163806
ch10:48007636	10	48007636	0.0163806
ch10:48007663	10	48007663	0.0163806
ch10:48007705	10	48007705	0.0163806
ch10:48007728	10	48007728	0.0163806
ch06:30832549	6	30832549	0.0164039
ch05:32532025	5	32532025	0.0164947
ch05:32532056	5	32532056	0.0164947
ch08:17606088	8	17606088	0.016559
ch12:3291250	12	3291250	0.0167574
ch07:26878803	7	26878803	0.0169549
ch12:43460918	12	43460918	0.0170579
ch04:14265278	4	14265278	0.0170683
ch04:14265293	4	14265293	0.0170683
ch11:7801667	11	7801667	0.0171399
ch12:450252	12	450252	0.0172095
ch12:450310	12	450310	0.0172095
ch01:11894668	1	11894668	0.0172222
ch07:16441299	7	16441299	0.0173326
ch11:23032475	11	23032475	0.0173829
ch09:44594651	9	44594651	0.0174192
ch05:43393355	5	43393355	0.017582
ch09:48627835	9	48627835	0.0176113
ch04:35925100	4	35925100	0.0176168
ch12:48501885	12	48501885	0.0176378
ch09:59120604	9	59120604	0.0179056
ch10:33473857	10	33473857	0.0181383
ch07:42392416	7	42392416	0.0181418
ch09:25122873	9	25122873	0.0182679
ch06:28404208	6	28404208	0.0187158
ch06:17031409	6	17031409	0.0187507
ch06:17031435	6	17031435	0.0187507
ch06:17031440	6	17031440	0.0187507
ch01:74368251	1	74368251	0.0188206
ch09:43801930	9	43801930	0.0188209
ch09:43801936	9	43801936	0.0188209
ch12:26727141	12	26727141	0.0189705
ch11:33443235	11	33443235	0.0189808
ch10:21308531	10	21308531	0.0190461
ch10:21308540	10	21308540	0.0190461
ch10:21308543	10	21308543	0.0190461
ch10:21308586	10	21308586	0.0190461
ch06:43302792	6	43302792	0.0190881
ch01:30522555	1	30522555	0.0194157
ch08:37354627	8	37354627	0.0195431
ch07:54539247	7	54539247	0.019695
ch07:54539324	7	54539324	0.019695
ch12:15553897	12	15553897	0.0196953
ch12:15553900	12	15553900	0.0196953
ch12:15553905	12	15553905	0.0196953
ch12:15553916	12	15553916	0.0196953
ch01:45263641	1	45263641	0.0197155
ch07:16441224	7	16441224	0.0197163
ch02:11406717	2	11406717	0.0197469
ch01:30049790	1	30049790	0.0198837
ch04:7650864	4	7650864	0.0200305
ch04:7650922	4	7650922	0.0200305
ch10:2194591	10	2194591	0.020249
ch10:3191249	10	3191249	0.0203599
ch01:20558184	1	20558184	0.0204957
ch01:20558219	1	20558219	0.0204957
ch12:21076031	12	21076031	0.0205893
ch10:48007769	10	48007769	0.0207508
ch10:48007786	10	48007786	0.0207508
ch10:48007792	10	48007792	0.0207508
ch10:48007798	10	48007798	0.0207508
ch10:48007803	10	48007803	0.0207508
ch10:48007838	10	48007838	0.0207508
ch12:26725981	12	26725981	0.020784
ch05:38099727	5	38099727	0.0208289
ch01:52760947	1	52760947	0.0210111
ch01:52761028	1	52761028	0.0210111
ch09:36305374	9	36305374	0.0210177
ch03:17982667	3	17982667	0.0211302
ch06:40266090	6	40266090	0.0211533
ch07:6552557	7	6552557	0.0211786
ch07:6552559	7	6552559	0.0211786
ch02:38545941	2	38545941	0.0212045
ch02:38545946	2	38545946	0.0212045
ch02:38545963	2	38545963	0.0212045
ch02:38545971	2	38545971	0.0212045
ch01:51288569	1	51288569	0.0212764
ch03:18238545	3	18238545	0.0213765
ch07:3489144	7	3489144	0.0214019
ch09:12238282	9	12238282	0.0214186
ch09:12238317	9	12238317	0.0214186
ch09:16304699	9	16304699	0.0216483
ch06:489482	6	489482	0.0216825
ch06:30832471	6	30832471	0.0216911
ch06:30832507	6	30832507	0.0216911
ch06:30832546	6	30832546	0.0216911
ch06:30832610	6	30832610	0.0216911
ch04:65767269	4	65767269	0.0216911
ch07:43159341	7	43159341	0.0216937
ch07:43159360	7	43159360	0.0216937
ch07:43159474	7	43159474	0.0216937
ch01:29895991	1	29895991	0.0217149
ch01:29896091	1	29896091	0.0217149
ch01:29896110	1	29896110	0.0217149
ch08:47394308	8	47394308	0.0217433
ch08:13630784	8	13630784	0.0218071
ch08:19921186	8	19921186	0.0218296
ch08:17781067	8	17781067	0.0218632
ch09:31227844	9	31227844	0.021947
ch01:47341641	1	47341641	0.0219585
ch07:26878739	7	26878739	0.0220435
ch07:26878752	7	26878752	0.0220435
ch11:30544517	11	30544517	0.022103
ch09:30039196	9	30039196	0.0222382
ch09:30039198	9	30039198	0.0222382
ch03:57625840	3	57625840	0.0222782
ch01:35250402	1	35250402	0.0223142
ch01:35250424	1	35250424	0.0223142
ch05:39316287	5	39316287	0.0223195
ch05:39316319	5	39316319	0.0223195
ch08:48311124	8	48311124	0.0223595
ch05:36043381	5	36043381	0.0223983
ch05:36043388	5	36043388	0.0223983
ch05:32185834	5	32185834	0.0224053
ch06:31644778	6	31644778	0.0224557
ch10:932532	10	932532	0.0227114
ch10:932535	10	932535	0.0227114
ch10:932538	10	932538	0.0227114
ch10:932579	10	932579	0.0227114
ch04:52089347	4	52089347	0.0227178
ch05:5457492	5	5457492	0.0228648
ch05:43165898	5	43165898	0.0228904
ch06:28657193	6	28657193	0.0228966
ch01:79405774	1	79405774	0.0230602
ch03:40748863	3	40748863	0.0230795
ch08:37354591	8	37354591	0.0231136
ch04:38547467	4	38547467	0.0231687
ch10:932632	10	932632	0.0231831
ch01:10918944	1	10918944	0.0232073
ch10:34255184	10	34255184	0.0234343
ch09:21123841	9	21123841	0.0235123
ch01:8442836	1	8442836	0.0235436
ch01:8442878	1	8442878	0.0235436
ch01:8443032	1	8443032	0.0235436
ch01:8443042	1	8443042	0.0235436
ch01:8443049	1	8443049	0.0235436
ch11:30544515	11	30544515	0.0235972
ch11:34895212	11	34895212	0.0236573
ch11:34895214	11	34895214	0.0236573
ch11:34895215	11	34895215	0.0236573
ch06:31837247	6	31837247	0.0236615
ch09:59120605	9	59120605	0.0238018
ch10:37842120	10	37842120	0.0239562
ch10:37842129	10	37842129	0.0239562
ch10:37842133	10	37842133	0.0239562
ch10:37842143	10	37842143	0.0239562
ch09:44594650	9	44594650	0.0240332
ch12:43461075	12	43461075	0.0240344
ch12:43461100	12	43461100	0.0240344
ch10:37603942	10	37603942	0.0240391
ch04:35293214	4	35293214	0.0240447
ch11:10713183	11	10713183	0.0242259
ch06:10145497	6	10145497	0.0247877
ch04:39319055	4	39319055	0.024837
ch03:40748891	3	40748891	0.0249989
ch01:15350463	1	15350463	0.0251085
ch01:15350499	1	15350499	0.0251085
ch06:3568374	6	3568374	0.0251182
ch07:16441172	7	16441172	0.025134
ch06:28434708	6	28434708	0.0252129
ch06:28434718	6	28434718	0.0252129
ch03:53916010	3	53916010	0.0253762
ch08:708068	8	708068	0.0255852
ch11:7801527	11	7801527	0.0257037
ch02:42490362	2	42490362	0.0258601
ch02:42490374	2	42490374	0.0258601
ch02:42490378	2	42490378	0.0258601
ch12:33634426	12	33634426	0.0259111
ch12:33634448	12	33634448	0.0259111
ch12:33634452	12	33634452	0.0259111
ch05:32392615	5	32392615	0.0260059
ch03:20050545	3	20050545	0.0261749
ch11:30544516	11	30544516	0.0261886
ch05:33400105	5	33400105	0.0264166
ch06:10145603	6	10145603	0.0264546
ch02:18065493	2	18065493	0.0264835
ch06:489405	6	489405	0.0265018
ch03:40748887	3	40748887	0.0265044
ch12:34248412	12	34248412	0.026522
ch12:34248442	12	34248442	0.026522
ch11:40715840	11	40715840	0.0265436
ch11:11159198	11	11159198	0.0265855
ch11:11159266	11	11159266	0.0265855
ch04:13091618	4	13091618	0.0265998
ch04:13091647	4	13091647	0.0265998
ch01:74368280	1	74368280	0.0266084
ch01:6320549	1	6320549	0.0266724
ch05:9322244	5	9322244	0.0270294
ch05:27290301	5	27290301	0.0271181
ch06:33942365	6	33942365	0.0271226
ch05:36043255	5	36043255	0.0271579
ch05:5457478	5	5457478	0.0274451
ch01:35250144	1	35250144	0.0274452
ch04:14265267	4	14265267	0.0274688
ch09:25098132	9	25098132	0.0277002
ch02:4313647	2	4313647	0.0277971
ch11:39061919	11	39061919	0.0279416
ch11:39061928	11	39061928	0.0279416
ch03:8915210	3	8915210	0.0280045
ch03:8915278	3	8915278	0.0280045
ch01:51288431	1	51288431	0.0280433
ch06:40266131	6	40266131	0.0281676
ch06:40266134	6	40266134	0.0281676
ch08:17606089	8	17606089	0.0282729
ch08:17606099	8	17606099	0.0282729
ch08:17606126	8	17606126	0.0282729
ch08:17606152	8	17606152	0.0282729
ch03:53916034	3	53916034	0.0285004
ch03:53916038	3	53916038	0.0285004
ch03:53916125	3	53916125	0.0285004
ch04:13091426	4	13091426	0.0285658
ch02:34395043	2	34395043	0.0286525
ch12:21075971	12	21075971	0.0287134
ch06:7094249	6	7094249	0.0287475
ch05:29447293	5	29447293	0.028775
ch05:29447308	5	29447308	0.028775
ch05:29447336	5	29447336	0.028775
ch04:41811385	4	41811385	0.0288176
ch05:8022183	5	8022183	0.0288294
ch05:8022334	5	8022334	0.0288294
ch05:8022346	5	8022346	0.0288294
ch07:17670905	7	17670905	0.0289121
ch07:17670923	7	17670923	0.0289121
ch07:17670953	7	17670953	0.0289121
ch07:17670957	7	17670957	0.0289121
ch07:17670960	7	17670960	0.0289121
ch08:31819198	8	31819198	0.0291539
ch08:31819251	8	31819251	0.0291539
ch04:11232365	4	11232365	0.0291635
ch01:2472920	1	2472920	0.0293087
ch10:16526030	10	16526030	0.0293738
ch07:26878552	7	26878552	0.0293766
ch09:21123824	9	21123824	0.0294688
ch10:13049677	10	13049677	0.0296042
ch10:49775861	10	49775861	0.0296486
ch03:18238501	3	18238501	0.0297168
ch04:7650461	4	7650461	0.0297848
ch04:20429503	4	20429503	0.0298
ch09:14341407	9	14341407	0.0298184
ch02:13783839	2	13783839	0.029839
ch05:15718434	5	15718434	0.0299106
ch05:15718491	5	15718491	0.0299106
ch01:35250278	1	35250278	0.0299548
ch01:35250282	1	35250282	0.0299548
ch07:17670910	7	17670910	0.0300141
ch01:19041810	1	19041810	0.030017
ch05:51186357	5	51186357	0.0301623
ch02:19074750	2	19074750	0.0303794
ch05:34269111	5	34269111	0.0304056
ch01:77582641	1	77582641	0.0304563
ch10:25448603	10	25448603	0.0304747
ch08:47394216	8	47394216	0.0304784
ch04:40440750	4	40440750	0.0306432
ch05:41092459	5	41092459	0.030672
ch05:41092465	5	41092465	0.030672
ch12:20964109	12	20964109	0.0307108
ch06:40266106	6	40266106	0.0307221
ch06:40266123	6	40266123	0.0307221
ch11:28636148	11	28636148	0.0307622
ch11:28636185	11	28636185	0.0307622
ch05:51186410	5	51186410	0.03084
ch05:51186424	5	51186424	0.03084
ch05:47176133	5	47176133	0.0308429
ch03:40749043	3	40749043	0.030984
ch06:25719400	6	25719400	0.0309868
ch02:7408120	2	7408120	0.031117
ch01:86919572	1	86919572	0.0311229
ch01:19915578	1	19915578	0.031154
ch07:50425330	7	50425330	0.031282
ch05:51596420	5	51596420	0.0313208
ch01:6320547	1	6320547	0.0313316
ch09:30039238	9	30039238	0.0313717
ch09:27340722	9	27340722	0.0314151
ch10:4448615	10	4448615	0.0314474
ch01:83828798	1	83828798	0.031527
ch01:7828310	1	7828310	0.0316296
ch02:13783858	2	13783858	0.0319928
ch04:11232227	4	11232227	0.0320754
ch01:39139338	1	39139338	0.0322084
ch03:40748919	3	40748919	0.0322722
ch01:36110043	1	36110043	0.0323461
ch01:36110059	1	36110059	0.0323461
ch01:75528955	1	75528955	0.0324337
ch01:10918913	1	10918913	0.0325201
ch01:10918938	1	10918938	0.0325201
ch02:34395062	2	34395062	0.0326605
ch02:34395069	2	34395069	0.0326605
ch04:9276044	4	9276044	0.0328819
ch08:52796614	8	52796614	0.0328879
ch06:33942338	6	33942338	0.032903
ch11:30544623	11	30544623	0.0329372
ch10:32514803	10	32514803	0.0331744
ch07:32403602	7	32403602	0.0332487
ch10:37603920	10	37603920	0.0332492
ch10:34158452	10	34158452	0.0332495
ch01:30124371	1	30124371	0.0332615
ch01:30124391	1	30124391	0.0332615
ch11:19031870	11	19031870	0.0332778
ch11:33443330	11	33443330	0.0332954
ch09:18784416	9	18784416	0.0333117
ch09:18784508	9	18784508	0.0333117
ch02:1027554	2	1027554	0.0334879
ch02:1027569	2	1027569	0.0334879
ch02:1027577	2	1027577	0.0334879
ch02:1027648	2	1027648	0.0334879
ch02:1027655	2	1027655	0.0334879
ch02:1027659	2	1027659	0.0334879
ch02:1027668	2	1027668	0.0334879
ch02:1027672	2	1027672	0.0334879
ch04:61968203	4	61968203	0.033636
ch04:61968240	4	61968240	0.033636
ch05:51527765	5	51527765	0.0336459
ch09:23871124	9	23871124	0.0336509
ch02:34040184	2	34040184	0.0336655
ch11:3295539	11	3295539	0.0343888
ch10:49775786	10	49775786	0.0344888
ch01:10918943	1	10918943	0.0346678
ch11:19031923	11	19031923	0.0351254
ch02:19877603	2	19877603	0.0351352
ch04:69344661	4	69344661	0.0351779
ch12:56545565	12	56545565	0.0352303
ch12:56545575	12	56545575	0.0352303
ch12:56545594	12	56545594	0.0352303
ch05:50941867	5	50941867	0.0353171
ch03:40525598	3	40525598	0.0353212
ch02:38545953	2	38545953	0.0353565
ch02:38545967	2	38545967	0.0353565
ch09:43799656	9	43799656	0.0353916
ch04:22359604	4	22359604	0.0354159
ch03:49145686	3	49145686	0.0354549
ch03:49145713	3	49145713	0.0354549
ch03:47769914	3	47769914	0.0354613
ch05:11127077	5	11127077	0.0355615
ch01:24954243	1	24954243	0.0355803
ch04:9275987	4	9275987	0.0356253
ch08:54266898	8	54266898	0.035693
ch04:37668639	4	37668639	0.0358385
ch04:37668687	4	37668687	0.0358385
ch04:37668713	4	37668713	0.0358385
ch05:32392522	5	32392522	0.0359964
ch05:32392546	5	32392546	0.0359964
ch02:13854236	2	13854236	0.0361166
ch07:14654392	7	14654392	0.0361571
ch07:14654441	7	14654441	0.0361571
ch12:20963934	12	20963934	0.0362246
ch11:1765855	11	1765855	0.036264
ch04:15878122	4	15878122	0.0363185
ch10:44991723	10	44991723	0.0363753
ch02:39758546	2	39758546	0.036443
ch08:10705126	8	10705126	0.036487
ch01:66729580	1	66729580	0.0366719
ch05:33082571	5	33082571	0.0366776
ch05:16350456	5	16350456	0.0366964
ch05:16350485	5	16350485	0.0366964
ch06:13084978	6	13084978	0.0367045
ch03:48913826	3	48913826	0.0368634
ch04:34776927	4	34776927	0.0370059
ch04:34776952	4	34776952	0.0370059
ch04:34776955	4	34776955	0.0370059
ch11:19031961	11	19031961	0.0370452
ch03:44871940	3	44871940	0.0370685
ch03:44871945	3	44871945	0.0370685
ch03:44871955	3	44871955	0.0370685
ch03:44871980	3	44871980	0.0370685
ch03:44871989	3	44871989	0.0370685
ch03:44872009	3	44872009	0.0370685
ch03:44872077	3	44872077	0.0370685
ch03:44872094	3	44872094	0.0370685
ch03:44872100	3	44872100	0.0370685
ch03:44872172	3	44872172	0.0370685
ch03:44872179	3	44872179	0.0370685
ch05:34269117	5	34269117	0.0372255
ch03:40748979	3	40748979	0.0373216
ch10:4273977	10	4273977	0.0374061
ch12:29812017	12	29812017	0.0374168
ch12:29812057	12	29812057	0.0374168
ch12:29812066	12	29812066	0.0374168
ch10:2194441	10	2194441	0.0375391
ch05:865992	5	865992	0.0376346
ch04:42999272	4	42999272	0.0376352
ch06:28404242	6	28404242	0.0377808
ch09:34493916	9	34493916	0.0377815
ch09:35951428	9	35951428	0.0379328
ch07:16441260	7	16441260	0.0379467
ch08:56805611	8	56805611	0.0379637
ch06:21884787	6	21884787	0.0379794
ch06:21884788	6	21884788	0.0379794
ch06:30832473	6	30832473	0.037986
ch01:25309193	1	25309193	0.0380394
ch03:57863177	3	57863177	0.0380507
ch09:13124538	9	13124538	0.038115
ch05:4040413	5	4040413	0.0381975
ch10:4448561	10	4448561	0.0382376
ch11:11445406	11	11445406	0.0382912
ch04:7402087	4	7402087	0.0383306
ch08:54986682	8	54986682	0.0384894
ch12:48728399	12	48728399	0.0385047
ch12:48728451	12	48728451	0.0385047
ch09:16304399	9	16304399	0.0385354
ch05:41092414	5	41092414	0.0386375
ch05:41092425	5	41092425	0.0386375
ch04:11232261	4	11232261	0.0387551
ch09:59277996	9	59277996	0.038778
ch08:19920857	8	19920857	0.0388965
ch09:31176143	9	31176143	0.0390905
ch09:31176193	9	31176193	0.0390905
ch11:28636227	11	28636227	0.0391035
ch07:26878533	7	26878533	0.0391312
ch03:32849141	3	32849141	0.0391338
ch09:13124479	9	13124479	0.0391465
ch09:13124554	9	13124554	0.0391465
ch09:13286286	9	13286286	0.0391619
ch01:51631024	1	51631024	0.039168
ch01:46677817	1	46677817	0.0391822
ch09:17414282	9	17414282	0.0392933
ch09:21270019	9	21270019	0.0393346
ch09:21270086	9	21270086	0.0393346
ch04:8095786	4	8095786	0.0394267
ch04:8095904	4	8095904	0.0394267
ch05:8022150	5	8022150	0.0394758
ch05:8022207	5	8022207	0.0394758
ch05:8022247	5	8022247	0.0394758
ch05:8022300	5	8022300	0.0394758
ch05:8022344	5	8022344	0.0394758
ch08:31415923	8	31415923	0.0394866
ch08:31416010	8	31416010	0.0394866
ch08:31416081	8	31416081	0.0394866
ch08:31416082	8	31416082	0.0394866
ch04:53554181	4	53554181	0.0396812
ch05:31701650	5	31701650	0.0396854
ch02:39758431	2	39758431	0.0397166
ch02:39758518	2	39758518	0.0397166
ch03:47769893	3	47769893	0.03978
ch03:55414675	3	55414675	0.0397846
ch04:23361322	4	23361322	0.0399384
ch07:15725377	7	15725377	0.0401301
ch01:84668783	1	84668783	0.0403313
ch01:84668785	1	84668785	0.0403313
ch06:10824390	6	10824390	0.0403426
ch06:10824398	6	10824398	0.0403426
ch02:46458359	2	46458359	0.0406506
ch11:30946760	11	30946760	0.0406665
ch04:20429483	4	20429483	0.040715
ch03:46994920	3	46994920	0.0407872
ch04:16166210	4	16166210	0.0408932
ch05:36043311	5	36043311	0.0409221
ch06:935787	6	935787	0.0410161
ch07:26878529	7	26878529	0.0410697
ch07:14654278	7	14654278	0.0411732
ch07:14654309	7	14654309	0.0411732
ch07:14654323	7	14654323	0.0411732
ch09:25690279	9	25690279	0.0411737
ch09:25690345	9	25690345	0.0411737
ch09:21123803	9	21123803	0.0412245
ch09:21123804	9	21123804	0.0412245
ch03:32645787	3	32645787	0.0412508
ch08:54986651	8	54986651	0.0413333
ch11:34895398	11	34895398	0.0413592
ch11:34895407	11	34895407	0.0413592
ch11:34895446	11	34895446	0.0413592
ch11:34895453	11	34895453	0.0413592
ch11:34895488	11	34895488	0.0413592
ch11:34895505	11	34895505	0.0413592
ch06:36094102	6	36094102	0.0414759
ch04:13091593	4	13091593	0.0416431
ch06:24732516	6	24732516	0.0416581
ch05:43393789	5	43393789	0.041676
ch02:13783868	2	13783868	0.0417327
ch03:47769860	3	47769860	0.0417567
ch03:8915036	3	8915036	0.0417928
ch08:19920963	8	19920963	0.0418088
ch08:19920964	8	19920964	0.0418088
ch12:40298923	12	40298923	0.0418856
ch09:46950392	9	46950392	0.0419089
ch10:37842029	10	37842029	0.0419158
ch10:37842032	10	37842032	0.0419158
ch10:37842048	10	37842048	0.0419158
ch06:1836702	6	1836702	0.0419474
ch02:31059333	2	31059333	0.0419986
ch05:33400024	5	33400024	0.0420402
ch05:33400059	5	33400059	0.0420402
ch12:25274768	12	25274768	0.0421565
ch12:25274773	12	25274773	0.0421565
ch12:25274800	12	25274800	0.0421565
ch01:38383158	1	38383158	0.0421587
ch01:38383170	1	38383170	0.0421587
ch04:7650440	4	7650440	0.0421723
ch11:6786565	11	6786565	0.0422333
ch02:36647310	2	36647310	0.0423155
ch03:3663703	3	3663703	0.0423409
ch03:3663727	3	3663727	0.0423409
ch03:3663744	3	3663744	0.0423409
ch03:3663745	3	3663745	0.0423409
ch03:3663759	3	3663759	0.0423409
ch08:44316652	8	44316652	0.0424649
ch01:69527286	1	69527286	0.0425409
ch01:69527294	1	69527294	0.0425409
ch05:33082668	5	33082668	0.042553
ch05:33082713	5	33082713	0.042553
ch05:16350460	5	16350460	0.042634
ch06:28404042	6	28404042	0.0426726
ch06:28404052	6	28404052	0.0426726
ch06:28404060	6	28404060	0.0426726
ch06:28404167	6	28404167	0.0426726
ch09:42143610	9	42143610	0.042673
ch09:42143626	9	42143626	0.042673
ch09:42143633	9	42143633	0.042673
ch09:42143657	9	42143657	0.042673
ch09:42143662	9	42143662	0.042673
ch09:28743940	9	28743940	0.0429224
ch09:43388313	9	43388313	0.0429378
ch09:43388356	9	43388356	0.0429378
ch09:43388403	9	43388403	0.0429378
ch05:50941878	5	50941878	0.043192
ch10:4274031	10	4274031	0.0434253
ch12:37163445	12	37163445	0.043446
ch03:46994885	3	46994885	0.0434621
ch03:7845174	3	7845174	0.0435265
ch08:3179830	8	3179830	0.0435646
ch08:3179841	8	3179841	0.0435646
ch10:11444254	10	11444254	0.0437437
ch01:65371782	1	65371782	0.0437571
ch08:20228186	8	20228186	0.0437746
ch11:11445410	11	11445410	0.0439098
ch06:21569704	6	21569704	0.0439282
ch05:22647727	5	22647727	0.0440981
ch05:22647739	5	22647739	0.0440981
ch04:34776864	4	34776864	0.0440986
ch01:36109874	1	36109874	0.0441281
ch09:23371105	9	23371105	0.0442155
ch09:23371120	9	23371120	0.0442155
ch04:34776838	4	34776838	0.0442811
ch05:50941830	5	50941830	0.0443895
ch05:50941847	5	50941847	0.0443895
ch06:31607463	6	31607463	0.0444294
ch02:19074813	2	19074813	0.0447129
ch09:34122322	9	34122322	0.0447183
ch08:17375373	8	17375373	0.0448165
ch08:52796623	8	52796623	0.0448213
ch04:62512897	4	62512897	0.0449743
ch04:62512904	4	62512904	0.0449743
ch01:72247021	1	72247021	0.045016
ch08:44316772	8	44316772	0.0450465
ch06:33942375	6	33942375	0.0451615
ch09:24055743	9	24055743	0.0452342
ch09:5062834	9	5062834	0.0453028
ch04:10608989	4	10608989	0.0453697
ch04:72139990	4	72139990	0.0454448
ch04:72140027	4	72140027	0.0454448
ch09:38897348	9	38897348	0.0455786
ch01:56633602	1	56633602	0.0456265
ch04:51751541	4	51751541	0.0456522
ch06:39855777	6	39855777	0.0457988
ch10:8879510	10	8879510	0.0458896
ch10:8879525	10	8879525	0.0458896
ch08:37588800	8	37588800	0.0459365
ch12:35623147	12	35623147	0.0459463
ch08:12009432	8	12009432	0.04596
ch03:51273095	3	51273095	0.0460534
ch09:35272249	9	35272249	0.0461123
ch03:51273190	3	51273190	0.0461368
ch07:12098443	7	12098443	0.0462
ch07:12098481	7	12098481	0.0462
ch04:13091610	4	13091610	0.0462231
ch08:52796757	8	52796757	0.0462948
ch09:31176274	9	31176274	0.0463094
ch03:56912021	3	56912021	0.0463402
ch06:3568388	6	3568388	0.0463608
ch08:12009533	8	12009533	0.0464538
ch08:12009578	8	12009578	0.0464538
ch08:12009584	8	12009584	0.0464538
ch05:24946822	5	24946822	0.0464729
ch04:50418962	4	50418962	0.0466024
ch04:50418974	4	50418974	0.0466024
ch04:38525582	4	38525582	0.0466814
ch03:48913838	3	48913838	0.0467008
ch01:65280248	1	65280248	0.0467028
ch01:65280261	1	65280261	0.0467028
ch01:65280279	1	65280279	0.0467028
ch09:59460367	9	59460367	0.0467197
ch03:55530687	3	55530687	0.0467717
ch08:17375445	8	17375445	0.0467823
ch02:31423608	2	31423608	0.0468015
ch02:31059508	2	31059508	0.046802
ch07:47316333	7	47316333	0.0468391
ch01:69527298	1	69527298	0.0469318
ch01:54936179	1	54936179	0.0473264
ch12:57752177	12	57752177	0.0473489
ch08:17781090	8	17781090	0.0474844
ch07:51816228	7	51816228	0.0474857
ch05:19402773	5	19402773	0.0476431
ch09:43802011	9	43802011	0.0477604
ch10:22965347	10	22965347	0.0481071
ch09:60936814	9	60936814	0.048142
ch12:21230038	12	21230038	0.0482723
ch12:21230066	12	21230066	0.0482723
ch09:59460373	9	59460373	0.0483142
ch02:33996694	2	33996694	0.0483654
ch01:21094629	1	21094629	0.048391
ch01:21094689	1	21094689	0.048391
ch04:21004105	4	21004105	0.0484072
ch09:41878583	9	41878583	0.0485653
ch01:30049785	1	30049785	0.048719
ch07:14979950	7	14979950	0.048746
ch12:17083591	12	17083591	0.0488857
ch04:24865217	4	24865217	0.0489005
ch01:55164547	1	55164547	0.0489621
ch06:7094269	6	7094269	0.0489747
ch12:13055770	12	13055770	0.0489787
ch12:13055833	12	13055833	0.0489787
ch09:20339651	9	20339651	0.0490503
ch04:28815448	4	28815448	0.0490551
ch04:18590477	4	18590477	0.0490928
ch04:18590481	4	18590481	0.0490928
ch04:18590493	4	18590493	0.0490928
ch07:43159351	7	43159351	0.0491046
ch07:43159368	7	43159368	0.0491046
ch07:43159390	7	43159390	0.0491046
ch03:40749022	3	40749022	0.0492738
ch10:37603810	10	37603810	0.0493254
ch05:15223035	5	15223035	0.0493408
ch01:33144885	1	33144885	0.049381
ch01:33144894	1	33144894	0.049381
ch02:31059349	2	31059349	0.0497243
ch12:28134524	12	28134524	0.0497411
ch10:121817	10	121817	0.0497998
ch02:14796997	2	14796997	0.0498676
ch02:14797050	2	14797050	0.0498676
ch02:14797057	2	14797057	0.0498676
